# Supplementary material for: Poly[(μ4-tetra­zole-1-acetato-κ4 N 3:N 4:O:O′)silver(I)]
Source: Acta Crystallogr Sect E Struct Rep Online. 2010 Jan 16;66(Pt 2):m160. doi: 10.1107/S1600536810001236 (PMC2979805; doi:10.1107/S1600536810001236)
Supplement: Supplementary file 1 [file e-66-0m160-sup1.cif]

##############################################################################
###                                                                        ###
###        Electronic paper (Acta Crystallographica Section E)             ###
###                                                                        ###
##############################################################################
#                                                                            #
# This CIF contains the data in a paper accepted for publication in Acta     #
# Crystallographica Section E. It conforms to the requirements of Notes      #
# for Authors for Section E, and has been peer reviewed under the auspices   #
# of the IUCr Commission on Journals.                                        #
#                                                                            #
# Full details of the Crystallographic Information File format               #
# are given in the paper "The Crystallographic Information File (CIF):       #
# a New Standard Archive File for Crystallography" by S. R. Hall, F. H.      #
# Allen and I. D. Brown [Acta Cryst. (1991), A47, 655-685].                  #
#                                                                            #
# The current version of the core CIF dictionary is obtainable from          #
# ftp://ftp.iucr.org/pub/cif_core.dic. The current version number is 2.4.    #
#                                                                            #
# Software is freely available for graphical display of the structure(s) in  #
# this CIF.  For information consult the CIF home page http://www.iucr.org/  #
# cif/home.html                                                              #
#                                                                            #
# This file may be used for bona fide research purposes within the           #
# scientific community so long as proper attribution is given to the journal # 
# article from which it was obtained.                                        #
#                                                                            #
##############################################################################
                                             
data_I
_audit_creation_method     SHELXL-97
_chemical_name_systematic
;
Poly[(\m~4~-tetrazole-1-acetato-
\k^4^<i>N</i>^3^:<i>N</i>^4^:<i>O</i>:<i>O</i>')silver(I)]
;
_chemical_name_common     ?
_chemical_formula_moiety     'C3 H3 Ag N4 O2'
_chemical_formula_sum     'C3 H3 Ag N4 O2'
_chemical_formula_iupac     '[Ag (C3 H3 N4 O2)]'
_chemical_formula_weight     234.96
_chemical_melting_point     ?
_symmetry_cell_setting     Triclinic
_symmetry_space_group_name_H-M     'P -1'
_symmetry_space_group_name_Hall     '-P 1'
loop_
    _symmetry_equiv_pos_as_xyz
    'x, y, z'
    '-x, -y, -z'
_cell_length_a     5.1584(10)
_cell_length_b     7.7805(16)
_cell_length_c     7.8711(16)
_cell_angle_alpha     109.40(3)
_cell_angle_beta     98.87(3)
_cell_angle_gamma     104.85(3)
_cell_volume     277.92(14)
_cell_formula_units_Z     2
_cell_measurement_reflns_used     3600
_cell_measurement_theta_min     1.36
_cell_measurement_theta_max     28
_cell_measurement_temperature     293(2)
_exptl_crystal_description     block
_exptl_crystal_colour     blue
_exptl_crystal_size_max     0.25
_exptl_crystal_size_mid     0.23
_exptl_crystal_size_min     0.21
_exptl_crystal_density_diffrn     2.808
_exptl_crystal_density_meas     ?
_exptl_crystal_density_method     'not measured'
_exptl_crystal_F_000     224
_exptl_absorpt_coefficient_mu     3.555
_exptl_absorpt_correction_type     multi-scan
_exptl_absorpt_process_details     '(REQAB; Jacobson, 1998)'
_exptl_absorpt_correction_T_min     0.4702
_exptl_absorpt_correction_T_max     0.5223
_diffrn_ambient_temperature     293(2)
_diffrn_radiation_type     MoK\a
_diffrn_radiation_wavelength     0.71073
_diffrn_radiation_source     'fine-focus sealed tube'
_diffrn_radiation_monochromator     graphite
_diffrn_measurement_device_type     'Rigaku/MSC Mercury CCD'
_diffrn_measurement_method     \w
_diffrn_detector_area_resol_mean     ?
_diffrn_reflns_number     2722
_diffrn_reflns_av_R_equivalents     0.0557
_diffrn_reflns_av_sigmaI/netI     0.2113
_diffrn_reflns_theta_min     3.20
_diffrn_reflns_theta_max     27.48
_diffrn_reflns_theta_full     27.48
_diffrn_measured_fraction_theta_max     0.987
_diffrn_measured_fraction_theta_full     0.987
_diffrn_reflns_limit_h_min     -6
_diffrn_reflns_limit_h_max     6
_diffrn_reflns_limit_k_min     -9
_diffrn_reflns_limit_k_max     10
_diffrn_reflns_limit_l_min     -10
_diffrn_reflns_limit_l_max     9
_diffrn_standards_number     0
_diffrn_standards_interval_count     ?
_diffrn_standards_interval_time     ?
_diffrn_standards_decay_%     ?
_reflns_number_total     1267
_reflns_number_gt     1150
_reflns_threshold_expression     I>2\s(I)
_refine_ls_structure_factor_coef     Fsqd
_refine_ls_matrix_type     full
_refine_ls_R_factor_all     0.0645
_refine_ls_R_factor_gt     0.0618
_refine_ls_wR_factor_gt     0.1754
_refine_ls_wR_factor_ref     0.1767
_refine_ls_goodness_of_fit_ref     1.229
_refine_ls_restrained_S_all     1.229
_refine_ls_number_reflns     1267
_refine_ls_number_parameters     92
_refine_ls_number_restraints     0
_refine_ls_hydrogen_treatment     constr
_refine_ls_weighting_scheme     calc
_refine_ls_weighting_details
         'calc w=1/[\s^2^(Fo^2^)+(0.0519P)^2^+3.2858P] where P=(Fo^2^+2Fc^2^)/3'
_atom_sites_solution_hydrogens     geom
_atom_sites_solution_primary     direct
_atom_sites_solution_secondary     difmap
_refine_ls_shift/su_max     0.000
_refine_ls_shift/su_mean     0.000
_refine_diff_density_max     2.148
_refine_diff_density_min     -0.966
_refine_ls_extinction_method     'SHELXL97 (Sheldrick, 2008)'
_refine_ls_extinction_coef     0.052(15)
_refine_ls_extinction_expression
                                  'Fc^*^=kFc[1+0.001xFc^2^\l^3^/sin(2\q)]^-1/4^'
loop_
    _atom_type_symbol
    _atom_type_description
    _atom_type_scat_dispersion_real
    _atom_type_scat_dispersion_imag
    _atom_type_scat_source
    'C' 'C' 0.0033 0.0016
                         'International Tables Vol C Tables 4.2.6.8 and 6.1.1.4'
    'H' 'H' 0.0000 0.0000
                         'International Tables Vol C Tables 4.2.6.8 and 6.1.1.4'
    'Ag' 'Ag' -0.8971 1.1015
                         'International Tables Vol C Tables 4.2.6.8 and 6.1.1.4'
    'N' 'N' 0.0061 0.0033
                         'International Tables Vol C Tables 4.2.6.8 and 6.1.1.4'
    'O' 'O' 0.0106 0.0060
                         'International Tables Vol C Tables 4.2.6.8 and 6.1.1.4'
_computing_data_collection     'CrystalStructure (Rigaku/MSC, 2002)'
_computing_cell_refinement     'CrystalStructure (Rigaku/MSC, 2002)'
_computing_data_reduction     'CrystalStructure (Rigaku/MSC, 2002)'
_computing_structure_solution     'SHELXS97 (Sheldrick, 2008)'
_computing_structure_refinement     'SHELXL97 (Sheldrick, 2008)'
_computing_molecular_graphics
                       'ORTEPII (Johnson, 1976) and DIAMOND (Brandenburg, 1999)'
_computing_publication_material     'SHELXL97 (Sheldrick, 2008)'
loop_
    _atom_site_type_symbol
    _atom_site_label
    _atom_site_fract_x
    _atom_site_fract_y
    _atom_site_fract_z
    _atom_site_U_iso_or_equiv
    _atom_site_adp_type
    _atom_site_calc_flag
    _atom_site_refinement_flags
    _atom_site_occupancy
    _atom_site_disorder_assembly
    _atom_site_disorder_group
    Ag Ag1 0.61189(17) -0.19436(12) -0.05077(10) 0.0387(5) Uani d . 1 . .
    O O1 0.9281(15) 0.0639(10) 0.2082(10) 0.0365(16) Uani d . 1 . .
    O O2 0.6195(14) 0.1949(12) 0.3227(10) 0.0360(16) Uani d . 1 . .
    N N1 0.9120(16) 0.3243(11) 0.6770(10) 0.0277(16) Uani d . 1 . .
    N N2 0.872(2) 0.4946(12) 0.7248(12) 0.0376(19) Uani d . 1 . .
    N N3 0.7161(19) 0.4973(12) 0.8396(12) 0.0363(19) Uani d . 1 . .
    N N4 0.656(2) 0.3322(13) 0.8697(12) 0.0351(18) Uani d . 1 . .
    C C1 0.8444(18) 0.1645(13) 0.3374(12) 0.0265(17) Uani d . 1 . .
    C C2 1.0509(18) 0.2615(13) 0.5323(12) 0.0267(17) Uani d . 1 . .
    H H2A 1.1368 0.1710 0.5545 0.032 Uiso calc R 1 . .
    H H2B 1.1964 0.3719 0.5373 0.032 Uiso calc R 1 . .
    C C3 0.781(2) 0.2254(15) 0.7646(14) 0.034(2) Uani d . 1 . .
    H H3 0.7775 0.1022 0.7545 0.041 Uiso calc R 1 . .
loop_
    _atom_site_aniso_label
    _atom_site_aniso_U_11
    _atom_site_aniso_U_22
    _atom_site_aniso_U_33
    _atom_site_aniso_U_12
    _atom_site_aniso_U_13
    _atom_site_aniso_U_23
    Ag1 0.0430(6) 0.0441(6) 0.0259(5) 0.0145(4) 0.0071(3) 0.0105(3)
    O1 0.033(3) 0.031(3) 0.034(4) 0.013(3) 0.010(3) -0.003(3)
    O2 0.028(3) 0.055(4) 0.029(3) 0.020(3) 0.008(3) 0.016(3)
    N1 0.033(4) 0.030(4) 0.021(3) 0.011(3) 0.008(3) 0.009(3)
    N2 0.051(5) 0.027(4) 0.033(4) 0.013(4) 0.017(4) 0.008(3)
    N3 0.045(5) 0.030(4) 0.030(4) 0.010(4) 0.012(4) 0.008(3)
    N4 0.048(5) 0.034(4) 0.030(4) 0.020(4) 0.017(4) 0.014(3)
    C1 0.026(4) 0.028(4) 0.025(4) 0.010(3) 0.005(3) 0.009(3)
    C2 0.023(4) 0.032(4) 0.022(4) 0.010(3) 0.003(3) 0.007(3)
    C3 0.041(5) 0.033(5) 0.032(5) 0.014(4) 0.013(4) 0.015(4)
loop_
    _geom_bond_atom_site_label_1
    _geom_bond_atom_site_label_2
    _geom_bond_site_symmetry_2
    _geom_bond_distance
    _geom_bond_publ_flag
    Ag1 O1 . 2.330(7) y
    Ag1 O2 2_655 2.282(7) y
    Ag1 N3 1_544 2.494(9) y
    Ag1 N4 2_656 2.442(8) y
    O1 C1 . 1.270(11) ?
    O2 C1 . 1.238(11) ?
    N1 C3 . 1.324(12) ?
    N1 N2 . 1.331(12) ?
    N1 C2 . 1.453(11) ?
    N2 N3 . 1.297(12) ?
    N3 N4 . 1.350(12) ?
    N4 C3 . 1.331(13) ?
    C1 C2 . 1.540(12) ?
    C2 H2A . 0.9700 ?
    C2 H2B . 0.9700 ?
    C3 H3 . 0.9300 ?
loop_
    _geom_angle_atom_site_label_1
    _geom_angle_atom_site_label_2
    _geom_angle_atom_site_label_3
    _geom_angle_site_symmetry_1
    _geom_angle_site_symmetry_3
    _geom_angle
    _geom_angle_publ_flag
    O2 Ag1 O1 2_655 . 129.2(3) ?
    O2 Ag1 N4 2_655 2_656 118.7(3) ?
    O1 Ag1 N4 . 2_656 95.0(3) ?
    O2 Ag1 N3 2_655 1_544 102.2(3) ?
    O1 Ag1 N3 . 1_544 118.0(3) ?
    N4 Ag1 N3 2_656 1_544 86.0(3) ?
    C1 O1 Ag1 . . 120.6(6) ?
    C1 O2 Ag1 . 2_655 121.2(6) ?
    C3 N1 N2 . . 109.2(8) ?
    C3 N1 C2 . . 128.9(8) ?
    N2 N1 C2 . . 121.4(8) ?
    N3 N2 N1 . . 106.3(8) ?
    N2 N3 N4 . . 111.0(8) ?
    N2 N3 Ag1 . 1_566 112.1(6) ?
    N4 N3 Ag1 . 1_566 136.9(6) ?
    C3 N4 N3 . . 105.1(8) ?
    C3 N4 Ag1 . 2_656 117.8(6) ?
    N3 N4 Ag1 . 2_656 137.0(6) ?
    O2 C1 O1 . . 127.3(9) ?
    O2 C1 C2 . . 117.2(8) ?
    O1 C1 C2 . . 115.5(8) ?
    N1 C2 C1 . . 111.1(7) ?
    N1 C2 H2A . . 109 ?
    C1 C2 H2A . . 109 ?
    N1 C2 H2B . . 109 ?
    C1 C2 H2B . . 109 ?
    H2A C2 H2B . . 108 ?
    N1 C3 N4 . . 108.4(9) ?
    N1 C3 H3 . . 126 ?
    N4 C3 H3 . . 126 ?
data_global
_journal_date_recd_electronic     2009-12-29
_journal_date_accepted     2010-01-11
_journal_name_full     'Acta Crystallographica, Section E'
_journal_year     2010
_journal_volume     66
_journal_issue      2
_journal_page_first     m160
_journal_page_last     m160
_journal_paper_category     QM
_journal_coeditor_code     HY2270
_publ_contact_author_name     'Wen-Dong Song'
_publ_contact_author_address
;
College of Science
Guang Dong Ocean University
Zhanjiang 524088
People's Republic of China
;
_publ_contact_author_email     songwd60@126.com
_publ_contact_author_fax     '86 0759 2383636'
_publ_contact_author_phone     '86 0759 2383559'
_publ_section_title
;\
Poly[(\m~4~-tetrazole-1-acetato-\k^4^<i>N</i>^3^:<i>N</i>^4^:\
<i>O</i>:<i>O</i>')silver(I)]
;
loop_
    _publ_author_name
    _publ_author_footnote
    _publ_author_address
    'Shi-Jie Li' .
;
College of Food Science and Technology
Guang Dong Ocean University
Zhanjiang 524088
People's Republic of China
;
    'Hao Wang' .
;
College of Food Science and Technology
Guang Dong Ocean University
Zhanjiang 524088
People's Republic of China
;
    'Wen-Dong Song' .
;
College of Science
Guang Dong Ocean University
Zhanjiang 524088
People's Republic of China
;
    'Shi-Wei Hu' .
;
College of Food Science and Technology
Guang Dong Ocean University
Zhanjiang 524088
People's Republic of China
;
    'Pei-Wen Qin' .
;
College of Agriculture
Guang Dong Ocean University
Zhanjiang 524088
People's Republic of China
;
