# Supplementary material for: Poly[(μ4-tetra­zole-1-acetato-κ4 N 3:N 4:O:O′)silver(I)]
Source: Acta Crystallogr Sect E Struct Rep Online. 2010 Jan 16;66(Pt 2):m160. doi: 10.1107/S1600536810001236 (PMC2979805; doi:10.1107/S1600536810001236)
Supplement: Supplementary file 2 [file e-66-0m160-Isup2.hkl]

# 
# h,k,l, Fc-squared, Fo-squared, sigma(Fo-squared) and status flag 
# 
data_I
_shelx_title ' 1 in  P-1                   New: P-1' 
_shelx_refln_list_code          4 
_shelx_F_calc_maximum      103.15 
_exptl_crystal_F_000       224.00 
_reflns_d_resolution_high  0.7702 
 
loop_ 
 _symmetry_equiv_pos_as_xyz 
 'x, y, z' 
 '-x, -y, -z' 
 
_cell_length_a     5.1584 
_cell_length_b     7.7805 
_cell_length_c     7.8711 
_cell_angle_alpha 109.400 
_cell_angle_beta   98.870 
_cell_angle_gamma 104.850 
 
_shelx_F_squared_multiplier     1.000 
 
loop_ 
 _refln_index_h 
 _refln_index_k 
 _refln_index_l 
 _refln_F_squared_calc 
 _refln_F_squared_meas 
 _refln_F_squared_sigma 
 _refln_observed_status 
   1   0   0     1072.35     1072.80     82.35 o 
   2   0   0       36.82       35.72      4.68 o 
   3   0   0      719.97      716.94     42.06 o 
   4   0   0     1297.57     1486.99     90.75 o 
   5   0   0      224.61      216.40     18.65 o 
   6   0   0       48.04       42.60     10.24 o 
  -6   1   0       45.30       56.69     13.08 o 
  -5   1   0       46.92       83.44     11.37 o 
  -4   1   0      376.32      371.71     28.68 o 
  -3   1   0     1444.63     1452.88     88.39 o 
  -2   1   0     1830.27     1779.05     98.64 o 
  -1   1   0       33.29       41.57      3.60 o 
   1   1   0      855.29      794.52     42.04 o 
   2   1   0     3863.07     3615.75    207.56 o 
   3   1   0      435.51      457.22     30.36 o 
   4   1   0        4.86       94.69     12.29 o 
   5   1   0       86.94       91.03     14.32 o 
  -6   2   0       95.01      107.99     13.98 o 
  -5   2   0      634.85      601.69     43.35 o 
  -4   2   0      539.01      527.93     37.42 o 
  -3   2   0        2.63        8.32      6.71 o 
  -2   2   0     3187.04     4198.61    246.37 o 
  -1   2   0     5342.96     5680.71    946.12 o 
   0   2   0     4851.92     4492.92    438.90 o 
   1   2   0      429.96      435.36     37.20 o 
   2   2   0      692.03      768.04     46.89 o 
   3   2   0     1000.75     1072.61     62.89 o 
   4   2   0      368.39      318.40     24.98 o 
   5   2   0       94.77       85.01     11.55 o 
  -6   3   0        5.52        6.11      8.14 o 
  -5   3   0      419.90      353.60     25.92 o 
  -4   3   0      609.49      609.35     38.65 o 
  -3   3   0     1537.04     1884.06    111.86 o 
  -2   3   0      433.60      422.69     25.14 o 
  -1   3   0      779.52      796.52     44.04 o 
   0   3   0     4321.24     4259.34    434.73 o 
   1   3   0     2792.24     2609.77    120.69 o 
   2   3   0       91.28      127.87     15.28 o 
   3   3   0       73.54       69.83      5.77 o 
   4   3   0      275.61      279.60     19.37 o 
   5   3   0       99.56      119.22     10.36 o 
  -6   4   0      154.04      144.68     15.32 o 
  -5   4   0       40.72       37.64     10.19 o 
  -4   4   0        5.26        2.30      5.11 o 
  -3   4   0     1150.66     1461.58     87.38 o 
  -2   4   0     1409.29     1303.35     73.19 o 
  -1   4   0     1158.89     1033.13     84.06 o 
   0   4   0      392.30      403.11     31.83 o 
   1   4   0      543.60      702.40     57.64 o 
   2   4   0      697.60      710.05     34.70 o 
   3   4   0      547.89      495.71     26.56 o 
   4   4   0        0.23        0.44      1.74 o 
  -6   5   0       31.92       38.72     10.00 o 
  -5   5   0      459.55      506.49     34.73 o 
  -4   5   0      410.80      419.49     27.65 o 
  -3   5   0      170.53      155.40     14.49 o 
  -2   5   0       80.07       78.21      8.17 o 
  -1   5   0     1581.85     1489.34    121.96 o 
   0   5   0      742.14      667.83     53.46 o 
   1   5   0      729.03      678.21     61.30 o 
   2   5   0        0.55        1.23      1.83 o 
   3   5   0       45.67       49.47      4.42 o 
   4   5   0      110.47      117.85     12.74 o 
  -6   6   0       20.28       22.18     10.89 o 
  -5   6   0        2.12        3.76      5.90 o 
  -4   6   0      553.29      459.61     33.20 o 
  -3   6   0      506.04      467.03     31.64 o 
  -2   6   0      736.84      692.65     59.03 o 
  -1   6   0        0.07      191.43     57.50 o 
   0   6   0      490.99      433.32     37.16 o 
   1   6   0      383.14      328.37     29.79 o 
   2   6   0      136.49      133.62     17.01 o 
   3   6   0       30.72       49.56     12.04 o 
  -5   7   0       70.03       68.05     10.21 o 
  -4   7   0        9.91        8.10      5.44 o 
  -3   7   0        5.22        7.78     14.06 o 
  -2   7   0      326.12      351.71     34.16 o 
  -1   7   0      196.77      199.77     10.25 o 
   0   7   0      425.26      315.80     38.90 o 
   1   7   0       10.66       11.48      6.57 o 
   2   7   0      118.37      122.76     24.45 o 
  -5   8   0       38.06       36.92     14.21 o 
  -4   8   0      359.05      334.34     43.92 o 
  -3   8   0      134.06      136.15     18.08 o 
  -2   8   0        0.28       95.57     20.09 o 
  -1   8   0      115.71       86.20      9.42 o 
   0   8   0      171.47      142.70     15.19 o 
   1   8   0       61.75       80.95     20.40 o 
  -4   9   0       33.42       72.99     16.11 o 
  -3   9   0       23.37       33.43     11.05 o 
  -2   9   0      107.28      122.53     12.40 o 
  -1   9   0       78.19       81.43      9.64 o 
   0  -9   1       12.67        8.20      4.88 o 
   1  -9   1       45.01       50.27     11.45 o 
   2  -9   1       68.85       90.25     11.13 o 
   3  -9   1      215.27      247.95     27.65 o 
   4  -9   1       16.54       37.56     12.70 o 
  -1  -8   1      136.09      156.85     24.02 o 
   0  -8   1      101.93       86.53      8.45 o 
   1  -8   1       90.34       76.64      4.92 o 
   2  -8   1       86.27       65.85     11.44 o 
   3  -8   1      171.45      179.27     21.21 o 
   4  -8   1      109.74      117.30     11.86 o 
   5  -8   1      123.73      116.74     14.93 o 
  -2  -7   1       50.97       49.16     16.99 o 
  -1  -7   1      136.60      110.82     13.45 o 
   0  -7   1      103.91       88.73     11.92 o 
   1  -7   1      630.93      639.65     43.67 o 
   2  -7   1      283.03      499.01     45.24 o 
   3  -7   1       71.52       60.52      9.55 o 
   4  -7   1        0.99        1.48      5.22 o 
   5  -7   1       22.80       19.42      6.52 o 
  -3  -6   1       14.96       15.35      3.40 o 
  -2  -6   1      346.86      289.61     41.89 o 
  -1  -6   1      408.82      389.97     33.14 o 
   0  -6   1      727.87      659.80     30.34 o 
   1  -6   1      106.37      102.19     12.87 o 
   2  -6   1      342.17      352.58     32.19 o 
   3  -6   1      851.03      784.73     48.62 o 
   4  -6   1      805.83      717.67     47.45 o 
   5  -6   1       11.76       12.60      7.67 o 
   6  -6   1       13.19       27.37      8.13 o 
  -4  -5   1      124.06      124.22      9.17 o 
  -3  -5   1      264.22      255.32     15.82 o 
  -2  -5   1        7.89        6.72      3.08 o 
  -1  -5   1      170.76      136.81     13.95 o 
   0  -5   1     1065.24     1091.96     58.98 o 
   1  -5   1      553.94      443.80     36.11 o 
   2  -5   1      611.92      609.94     34.93 o 
   3  -5   1       28.50       25.40      9.64 o 
   4  -5   1      301.31      332.29     22.45 o 
   5  -5   1       42.68      122.00     21.37 o 
   6  -5   1      207.55      182.13     19.40 o 
  -4  -4   1        0.02        3.30      2.89 o 
  -3  -4   1      184.92      153.10     10.58 o 
  -2  -4   1     1079.87     1100.40     51.39 o 
  -1  -4   1     2405.82     2352.03    108.98 o 
   0  -4   1      268.06      269.03     20.25 o 
   1  -4   1     1583.76     1694.00    133.20 o 
   2  -4   1     1442.66     1362.26     78.50 o 
   3  -4   1     1666.43     1965.59    114.99 o 
   4  -4   1      492.24      508.89     35.02 o 
   5  -4   1       21.00       17.16      7.07 o 
   6  -4   1      117.00      101.00     12.45 o 
  -5  -3   1      206.89      217.25     16.62 o 
  -4  -3   1      166.98      178.45     11.22 o 
  -3  -3   1       32.82       26.62      4.58 o 
  -2  -3   1      430.91      433.31     20.37 o 
  -1  -3   1     3201.05     2957.45    136.31 o 
   0  -3   1     2177.73     1908.90    192.99 o 
   1  -3   1     2131.60     2070.27    118.04 o 
   2  -3   1      228.48      279.81     17.76 o 
   3  -3   1     1474.61     1715.99     99.11 o 
   4  -3   1      870.95      820.36     56.82 o 
   5  -3   1      100.88       98.14     13.32 o 
   6  -3   1        9.48       11.49     11.84 o 
  -5  -2   1       28.31       22.20      5.52 o 
  -4  -2   1      137.79      120.50      8.79 o 
  -3  -2   1      909.29     1147.43     56.72 o 
  -2  -2   1     2148.35     2452.74    128.65 o 
  -1  -2   1       33.94       26.85      2.81 o 
   0  -2   1      200.82      196.10     10.18 o 
   1  -2   1     8042.38     8983.86  32296.68 o 
   2  -2   1     2281.97     2926.71    166.34 o 
   3  -2   1      716.93      761.98     49.54 o 
   4  -2   1        0.08        1.45      5.94 o 
   5  -2   1      270.86      243.08     19.27 o 
   6  -2   1      147.88      139.15     17.24 o 
  -6  -1   1       56.33       65.53      9.97 o 
  -5  -1   1      349.36      348.33     29.31 o 
  -4  -1   1      208.17      245.58     20.76 o 
  -3  -1   1      683.81      688.82     42.20 o 
  -2  -1   1     2876.72     2747.00    154.42 o 
  -1  -1   1    10347.21    10778.65  13672.72 o 
   0  -1   1     1534.32     1437.46    105.04 o 
   1  -1   1     1109.36     1435.76     77.83 o 
   2  -1   1      416.21      364.29     20.88 o 
   3  -1   1     2723.63     2736.68    160.12 o 
   4  -1   1      750.48      732.24     45.48 o 
   5  -1   1       14.94      106.66     16.08 o 
   6  -1   1        6.36       14.06      7.95 o 
  -6   0   1       15.42        9.34      8.30 o 
  -5   0   1      200.17      203.91     20.45 o 
  -4   0   1      674.62      753.04     47.30 o 
  -3   0   1      795.59      796.68     50.90 o 
  -2   0   1      243.74      256.01     16.63 o 
  -1   0   1     1653.63     1696.59     90.50 o 
   1   0   1    10640.73     9319.87  14176.89 o 
   2   0   1      251.75      190.20     14.98 o 
   3   0   1      452.58      429.58     26.57 o 
   4   0   1      403.61      399.12     29.35 o 
   5   0   1      216.03      229.81     19.43 o 
   6   0   1       22.63       21.35      9.55 o 
  -6   1   1       63.76      105.69     20.86 o 
  -5   1   1      135.66      142.38     15.13 o 
  -4   1   1      297.33      257.55     19.51 o 
  -3   1   1      739.25      748.29     54.46 o 
  -2   1   1     5505.63     5537.35    418.35 o 
  -1   1   1     1124.85     1499.84     81.16 o 
   0   1   1        8.61       34.89      4.72 o 
   1   1   1       33.86       26.81      7.35 o 
   2   1   1     3817.55     3691.85    213.84 o 
   3   1   1      630.70      667.34     41.36 o 
   4   1   1      303.13      363.45     25.80 o 
   5   1   1       34.17       33.51     10.85 o 
  -6   2   1       68.06       61.61     10.87 o 
  -5   2   1      739.03      681.79     55.16 o 
  -4   2   1      856.31      879.20     56.91 o 
  -3   2   1       75.56       60.13      7.68 o 
  -2   2   1     2295.08     3086.49    177.97 o 
  -1   2   1     6826.30     6562.42   5298.57 o 
   0   2   1     5848.05     5577.81    458.31 o 
   1   2   1      295.14      249.67     17.36 o 
   2   2   1      293.26      413.65     32.20 o 
   3   2   1      524.85      535.03     33.35 o 
   4   2   1      684.73      710.97     45.75 o 
   5   2   1       19.75       17.50      9.56 o 
  -6   3   1        6.39        7.79      7.66 o 
  -5   3   1       37.98       42.09      9.31 o 
  -4   3   1      411.87      375.68     25.97 o 
  -3   3   1      977.51     1342.96     79.62 o 
  -2   3   1      614.94      563.79     50.63 o 
  -1   3   1      235.98      186.76     16.60 o 
   0   3   1     1801.39     1701.61    132.22 o 
   1   3   1     1162.92     1085.91     48.08 o 
   2   3   1      845.49      915.77     55.94 o 
   3   3   1        8.66       13.32      8.66 o 
   4   3   1        5.39        7.58      2.85 o 
  -6   4   1      194.34      207.34     28.19 o 
  -5   4   1      296.17      263.16     24.19 o 
  -4   4   1      192.78      276.69     20.33 o 
  -3   4   1      683.89      824.63     49.19 o 
  -2   4   1     2090.36     2157.08    126.63 o 
  -1   4   1     2305.57     2022.94    163.97 o 
   0   4   1      619.87      595.98     48.14 o 
   1   4   1        3.46      124.28     17.67 o 
   2   4   1      908.39      930.04     44.92 o 
   3   4   1      428.41      406.75     21.57 o 
   4   4   1      102.91      100.39      7.70 o 
  -6   5   1        6.45        5.91      7.14 o 
  -5   5   1      388.71      381.55     31.38 o 
  -4   5   1      566.02      516.20     33.54 o 
  -3   5   1       11.97       11.86      5.25 o 
  -2   5   1       33.02       33.54      9.35 o 
  -1   5   1     1097.36     1145.20     86.75 o 
   0   5   1      728.91      690.73     56.20 o 
   1   5   1      199.22      170.45     18.25 o 
   2   5   1       66.81       52.71      4.54 o 
   3   5   1       36.43       47.57     14.56 o 
  -6   6   1       82.22       75.98     18.79 o 
  -5   6   1        0.14       55.91      9.60 o 
  -4   6   1       18.97       15.07      8.60 o 
  -3   6   1      943.09      873.11     75.97 o 
  -2   6   1      791.92      711.14     69.09 o 
  -1   6   1      203.07      348.25     27.03 o 
   0   6   1        4.20       42.91      9.24 o 
   1   6   1      440.34      374.29     34.60 o 
   2   6   1      136.60      145.75     18.91 o 
   3   6   1       72.99       31.57     39.95 o 
  -5   7   1      116.76      110.36     14.80 o 
  -4   7   1      117.17      114.70     12.47 o 
  -3   7   1       46.59       35.44     11.68 o 
  -2   7   1      111.71      119.85     24.99 o 
  -1   7   1      205.12      233.35     19.69 o 
   0   7   1      311.35      260.83     19.08 o 
   1   7   1       35.97       34.07      9.25 o 
   2   7   1       13.79       20.92     17.51 o 
  -4   8   1      125.90      109.37     18.46 o 
  -3   8   1      144.77      147.17     20.56 o 
  -2   8   1       69.20      153.32     16.05 o 
  -1   8   1       22.62       15.33     10.10 o 
   0   8   1      178.34      139.79     21.03 o 
  -3   9   1       25.25       10.84     11.17 o 
  -2   9   1      135.06      147.71     18.15 o 
   2 -10   2       78.06       89.20     12.90 o 
  -1  -9   2       49.87       55.97      8.56 o 
   0  -9   2       31.94       22.80      5.18 o 
   1  -9   2        0.00        0.84      3.08 o 
   2  -9   2      147.39      164.38      9.60 o 
   3  -9   2      154.50      192.99     27.34 o 
   4  -9   2       30.40       33.72     10.41 o 
  -2  -8   2       19.53       36.49      8.66 o 
  -1  -8   2       69.59       79.02     16.12 o 
   0  -8   2      163.77      161.60      8.65 o 
   1  -8   2      157.54      149.78      8.77 o 
   2  -8   2       53.46       40.86     12.46 o 
   3  -8   2        9.55        7.64      6.47 o 
   4  -8   2       63.97       65.65     12.04 o 
   5  -8   2      179.19      174.09     17.68 o 
  -3  -7   2       70.83       88.27     14.12 o 
  -2  -7   2      295.77      308.00     29.98 o 
  -1  -7   2       66.32       50.30      8.13 o 
   0  -7   2       17.96        8.86      1.62 o 
   1  -7   2      717.81      754.83     35.60 o 
   2  -7   2      729.88      896.56     75.05 o 
   3  -7   2      237.80      223.17     17.31 o 
   4  -7   2        6.86        4.16      5.44 o 
   5  -7   2      103.59       78.86     11.36 o 
  -4  -6   2       15.57       41.65     12.75 o 
  -3  -6   2        0.29        8.19      5.70 o 
  -2  -6   2       42.85       39.38      5.87 o 
  -1  -6   2      501.37      291.17    114.50 o 
   0  -6   2      352.32      323.93     16.42 o 
   1  -6   2      378.69      394.49     46.47 o 
   2  -6   2       16.25       22.05      5.73 o 
   3  -6   2      472.18      425.85     27.72 o 
   4  -6   2      275.49      257.91     18.78 o 
   5  -6   2      189.16      173.11     16.94 o 
   6  -6   2        0.80       18.34      7.51 o 
  -4  -5   2      231.54      228.99     16.09 o 
  -3  -5   2      416.26      400.36     22.07 o 
  -2  -5   2      176.50      166.65      9.50 o 
  -1  -5   2        4.73        3.08      1.37 o 
   0  -5   2     1464.76     1739.40     95.48 o 
   1  -5   2     1128.23     1032.99     83.83 o 
   2  -5   2      965.09      908.65     50.80 o 
   3  -5   2      196.95      191.93     13.59 o 
   4  -5   2       70.61      189.53     21.23 o 
   5  -5   2      275.02      229.61     19.64 o 
   6  -5   2       70.09       70.89     10.79 o 
  -5  -4   2       50.47       65.89      8.74 o 
  -4  -4   2        2.48        1.94      3.25 o 
  -3  -4   2       70.23       67.74      7.86 o 
  -2  -4   2      893.00      812.46     52.31 o 
  -1  -4   2     2711.56     3081.34    125.39 o 
   0  -4   2      290.36      245.56     10.88 o 
   1  -4   2       43.66       32.23      3.30 o 
   2  -4   2     3514.41     3478.61    201.28 o 
   3  -4   2      846.51      904.29     52.46 o 
   4  -4   2      365.65      356.31     23.80 o 
   5  -4   2        2.00        4.80      5.01 o 
   6  -4   2       86.11       67.39     14.80 o 
  -5  -3   2       73.62       67.90      7.46 o 
  -4  -3   2      246.20      242.29     14.00 o 
  -3  -3   2      522.89      544.49     27.56 o 
  -2  -3   2      221.47      241.96     11.65 o 
  -1  -3   2      759.93      692.77     26.09 o 
   0  -3   2     1814.10     1597.97     69.86 o 
   1  -3   2     3046.65     2866.65    159.08 o 
   2  -3   2      173.89      213.33     59.33 o 
   3  -3   2      158.62      523.09     68.34 o 
   4  -3   2      522.41      517.56     35.85 o 
   5  -3   2      246.67      206.87     21.25 o 
   6  -3   2       23.86       22.33      6.86 o 
  -5  -2   2       43.62       50.09      6.18 o 
  -4  -2   2      278.77      257.55     14.60 o 
  -3  -2   2     1531.50     1786.48     84.07 o 
  -2  -2   2     1595.06     1820.86     83.88 o 
  -1  -2   2     3937.54     4004.36    226.60 o 
   0  -2   2     1129.04     1151.16     68.03 o 
   1  -2   2     2385.07     2845.61    632.77 o 
   2  -2   2     4283.90     4311.80    250.80 o 
   3  -2   2     1775.54     1820.02    111.50 o 
   4  -2   2        5.92        7.64      5.99 o 
   5  -2   2      111.73       96.22     11.04 o 
   6  -2   2      215.80      197.85     18.18 o 
  -6  -1   2      186.57      173.98     13.84 o 
  -5  -1   2       70.76       80.04      8.57 o 
  -4  -1   2      398.64      439.20     24.22 o 
  -3  -1   2       97.91      167.89     19.26 o 
  -2  -1   2     1816.93     1880.01     85.21 o 
  -1  -1   2     7166.52     8220.28   5713.58 o 
   0  -1   2     2899.04     2561.35    111.32 o 
   1  -1   2      637.29     1117.16     60.66 o 
   2  -1   2      288.13      286.10     18.57 o 
   3  -1   2     1250.07     1136.96     65.73 o 
   4  -1   2      273.74      231.77     17.53 o 
   5  -1   2       83.39      138.63     16.82 o 
  -6   0   2       19.87       20.93      5.53 o 
  -5   0   2       54.58       54.08      8.76 o 
  -4   0   2      607.98      683.44     45.03 o 
  -3   0   2     1650.74     1713.09    100.17 o 
  -2   0   2     1828.91     2040.48     92.83 o 
  -1   0   2        8.87        7.37      1.40 o 
   0   0   2      367.95      345.32     14.31 o 
   1   0   2     9399.12     8469.92  37755.76 o 
   2   0   2     3343.53     3076.71    180.15 o 
   3   0   2        6.17       19.88     16.03 o 
   4   0   2       62.61       74.56     14.48 o 
   5   0   2      333.44      361.20     34.80 o 
  -6   1   2      388.65      466.93     39.04 o 
  -5   1   2      122.34      151.68     14.98 o 
  -4   1   2       97.56       86.83     16.51 o 
  -3   1   2     2012.67     2156.98    153.06 o 
  -2   1   2     3516.68     3722.59    216.25 o 
  -1   1   2     3382.38     3603.75    166.01 o 
   0   1   2      107.91      107.19     15.77 o 
   1   1   2     2727.99     2604.30    148.92 o 
   2   1   2      461.95      414.77     24.34 o 
   3   1   2     1516.88     1572.24     93.62 o 
   4   1   2      104.01      175.54     16.94 o 
   5   1   2        5.90        9.71      8.87 o 
  -6   2   2       31.88       37.29      9.68 o 
  -5   2   2      137.89      126.11     16.00 o 
  -4   2   2      733.11      724.74     51.13 o 
  -3   2   2     1154.30     1164.66     69.73 o 
  -2   2   2      339.10     1622.29     92.06 o 
  -1   2   2     1681.69     1768.83     95.90 o 
   0   2   2     4109.58     3936.19    319.43 o 
   1   2   2      834.89      779.51     46.32 o 
   2   2   2       67.83      228.30     84.89 o 
   3   2   2      254.13      246.94     17.81 o 
   4   2   2      217.61      211.20     23.50 o 
   5   2   2       62.24       72.22     11.68 o 
  -6   3   2       64.20       61.66     10.75 o 
  -5   3   2        0.38        2.61      7.72 o 
  -4   3   2      479.27      431.44     35.67 o 
  -3   3   2     1904.07     2046.59    147.27 o 
  -2   3   2     1015.85     1207.10     69.77 o 
  -1   3   2      764.35      793.05    124.36 o 
   0   3   2      203.20      239.00     24.97 o 
   1   3   2     1949.01     1952.76    112.97 o 
   2   3   2      982.18     1270.20     92.16 o 
   3   3   2      130.40      112.09     11.42 o 
   4   3   2        0.73        1.81      5.27 o 
  -6   4   2       88.80       87.05     15.45 o 
  -5   4   2      619.91      538.26     52.61 o 
  -4   4   2        3.39      103.56     11.24 o 
  -3   4   2        5.41      237.99     17.45 o 
  -2   4   2     1593.17     1092.97    369.95 o 
  -1   4   2     2159.40     2190.56    382.27 o 
   0   4   2      233.72      190.44     18.86 o 
   1   4   2       49.68       77.12     11.68 o 
   2   4   2      183.15      178.93     10.59 o 
   3   4   2      266.91      268.43     14.74 o 
   4   4   2      148.29      170.18     25.43 o 
  -6   5   2        0.69        1.46      7.04 o 
  -5   5   2       84.16      138.08     16.39 o 
  -4   5   2      392.01      376.56     26.62 o 
  -3   5   2      814.38      782.21     47.97 o 
  -2   5   2        0.23        2.01      1.60 o 
  -1   5   2       31.43       26.44      7.50 o 
   0   5   2      546.87      539.86     45.63 o 
   1   5   2      505.03      544.87     48.66 o 
   2   5   2       41.20       50.86     18.35 o 
   3   5   2       10.28        6.68      7.95 o 
  -6   6   2       94.07       81.36     12.68 o 
  -5   6   2       40.91      112.38     15.51 o 
  -4   6   2        5.10        8.84      8.01 o 
  -3   6   2      292.93      242.82     27.01 o 
  -2   6   2      843.45      867.86     89.46 o 
  -1   6   2      441.35      456.38     34.10 o 
   0   6   2       32.70       56.11     10.80 o 
   1   6   2      271.25      240.56     25.09 o 
   2   6   2      192.40      219.99     34.67 o 
  -5   7   2      141.08      142.81     18.64 o 
  -4   7   2       92.01       88.98     16.80 o 
  -3   7   2        4.60        2.30      2.07 o 
  -2   7   2        6.99       26.48      7.24 o 
  -1   7   2      277.25      288.03     21.76 o 
   0   7   2       44.89       49.34      9.65 o 
   1   7   2       65.25       63.38     20.79 o 
  -4   8   2      112.21      102.53     29.81 o 
  -3   8   2      155.11      185.87     25.54 o 
  -2   8   2      217.43      248.86     20.62 o 
  -1   8   2        2.41        1.08      5.32 o 
   0   8   2       18.61       13.20      6.49 o 
   1 -10   3       10.40       17.25      4.16 o 
   2 -10   3      113.41      127.42     10.59 o 
  -1  -9   3       91.35      102.10     12.20 o 
   0  -9   3       62.50       51.36      4.01 o 
   1  -9   3       24.47       16.04      2.91 o 
   2  -9   3       32.65       38.82      4.86 o 
   3  -9   3      107.02      150.21     17.53 o 
   4  -9   3       89.05      107.47     15.05 o 
  -2  -8   3       15.97       23.31     10.56 o 
  -1  -8   3        1.16        3.82      3.01 o 
   0  -8   3      320.76      310.77     15.04 o 
   1  -8   3      246.87      247.54     12.97 o 
   2  -8   3       83.97       71.60      6.53 o 
   3  -8   3       25.08       54.11      9.83 o 
   4  -8   3       66.79       59.13      8.50 o 
   5  -8   3       83.29       79.95     11.04 o 
  -3  -7   3       50.47       48.48      7.89 o 
  -2  -7   3      277.02      309.75     33.59 o 
  -1  -7   3      104.03       79.58      6.27 o 
   0  -7   3       56.03       39.46      3.50 o 
   1  -7   3       87.64      135.78     20.66 o 
   2  -7   3      727.66      857.94     75.63 o 
   3  -7   3      349.92      309.05     19.65 o 
   4  -7   3        3.99        5.06      4.55 o 
   5  -7   3        0.65        1.72      4.96 o 
  -4  -6   3      106.96      115.64      9.51 o 
  -3  -6   3        0.09        0.21      2.70 o 
  -2  -6   3        0.06        0.41      2.01 o 
  -1  -6   3      159.15      153.97     10.86 o 
   0  -6   3     1298.41     1278.16     58.87 o 
   1  -6   3      203.15      191.24     12.74 o 
   2  -6   3      321.04      293.75     20.71 o 
   3  -6   3      179.78      158.61     12.55 o 
   4  -6   3      360.24      310.42     20.44 o 
   5  -6   3      233.05      238.65     18.20 o 
  -4  -5   3       53.60       51.90      5.41 o 
  -3  -5   3      477.85      427.78     26.12 o 
  -2  -5   3      972.43     1005.97     47.88 o 
  -1  -5   3       21.23       21.78      2.55 o 
   0  -5   3      621.01      786.31     66.21 o 
   1  -5   3     1892.61     1879.37    147.46 o 
   2  -5   3      984.94      885.53     56.72 o 
   3  -5   3      160.78      145.26     12.18 o 
   4  -5   3       30.76       92.00     15.31 o 
   5  -5   3      198.69      185.20     16.90 o 
  -5  -4   3       34.03       44.59      7.01 o 
  -4  -4   3       31.07       35.20      5.99 o 
  -3  -4   3        1.13        1.92      2.46 o 
  -2  -4   3      601.69      554.59     34.29 o 
  -1  -4   3      506.23      706.24     67.25 o 
   0  -4   3     2534.66     2547.86    116.58 o 
   1  -4   3      117.16      101.75      7.49 o 
   2  -4   3      596.92      553.34     30.73 o 
   3  -4   3      842.58      884.31     50.77 o 
   4  -4   3      336.61      367.75     23.88 o 
   5  -4   3       69.81       61.10      7.66 o 
   6  -4   3        0.05        0.59      5.49 o 
  -5  -3   3      199.09      180.58     12.21 o 
  -4  -3   3      416.96      406.93     22.48 o 
  -3  -3   3      760.85      749.03     38.86 o 
  -2  -3   3      192.97      228.29      9.53 o 
  -1  -3   3      735.93      765.76     28.87 o 
   0  -3   3     4645.51     4456.18    224.02 o 
   1  -3   3     2861.10     2874.82    159.18 o 
   2  -3   3      774.19      904.66    104.14 o 
   3  -3   3       20.74      127.55     13.97 o 
   4  -3   3      789.72      676.72     43.07 o 
   5  -3   3      297.40      237.91     17.75 o 
  -5  -2   3       64.68       60.81      6.51 o 
  -4  -2   3       40.60       33.28      5.72 o 
  -3  -2   3     1105.61     1237.07     57.69 o 
  -2  -2   3     1516.41     1615.14     63.04 o 
  -1  -2   3     1446.83     1494.39     65.46 o 
   0  -2   3       61.87       47.77      7.31 o 
   1  -2   3      636.24      648.79     85.36 o 
   2  -2   3     1974.21     2000.48    111.74 o 
   3  -2   3     1166.89     1125.35     69.96 o 
   4  -2   3       18.64       23.18      7.74 o 
   5  -2   3        4.77        4.48      4.74 o 
  -6  -1   3       22.21       21.23      5.54 o 
  -5  -1   3      388.06      375.91     22.65 o 
  -4  -1   3      276.66      303.19     16.37 o 
  -3  -1   3      646.76      716.91     36.99 o 
  -2  -1   3      501.61      507.89     23.66 o 
  -1  -1   3     3729.19     3524.56    260.28 o 
   0  -1   3     4399.42     3661.66    256.82 o 
   1  -1   3     3656.89     3662.55    288.89 o 
   2  -1   3      994.76      839.81     68.86 o 
   3  -1   3      105.71       81.68      9.14 o 
   4  -1   3      533.79      467.47     32.84 o 
   5  -1   3      191.53      192.55     22.51 o 
  -6   0   3       36.09       34.88      7.10 o 
  -5   0   3       39.17       66.89      8.20 o 
  -4   0   3      846.47     1102.77     54.84 o 
  -3   0   3     1309.22     1308.27     60.13 o 
  -2   0   3     2437.18     2499.64    115.66 o 
  -1   0   3        1.52        4.44      3.06 o 
   0   0   3     1378.56     1405.03     74.16 o 
   1   0   3     2858.81     2591.11    144.67 o 
   2   0   3     2586.31     2405.48    137.77 o 
   3   0   3      422.17      359.19     24.61 o 
   4   0   3      204.38      185.31     14.84 o 
   5   0   3      178.34      196.83     19.71 o 
  -6   1   3      174.52      196.55     15.73 o 
  -5   1   3      224.97      256.69     18.36 o 
  -4   1   3       77.69       66.71      6.99 o 
  -3   1   3      693.77      703.25     34.68 o 
  -2   1   3     2493.34     2545.04    118.39 o 
  -1   1   3     1717.12     2319.54    139.88 o 
   0   1   3      711.65      628.88     32.94 o 
   1   1   3      119.83      108.32      8.82 o 
   2   1   3      535.54      484.98     30.59 o 
   3   1   3      396.40      488.38     34.13 o 
   4   1   3      177.57      182.71     15.44 o 
   5   1   3        7.96        5.44     11.45 o 
  -6   2   3       23.89       40.64      7.24 o 
  -5   2   3       28.91       34.85      9.28 o 
  -4   2   3     1414.68     1491.35     75.42 o 
  -3   2   3      935.57     1009.53     49.49 o 
  -2   2   3      788.21     1264.15    126.08 o 
  -1   2   3     1215.98     1315.92    178.24 o 
   0   2   3     3450.56     2981.48    219.67 o 
   1   2   3     2059.29     2119.90    121.87 o 
   2   2   3      290.71      259.49     19.75 o 
   3   2   3       69.32       73.72      8.81 o 
   4   2   3       95.62      112.33     18.24 o 
  -6   3   3      166.05      167.79     13.05 o 
  -5   3   3        2.56        1.36      3.42 o 
  -4   3   3      626.47      599.62     30.18 o 
  -3   3   3      603.74      605.56     29.29 o 
  -2   3   3     1960.94     2369.01    135.53 o 
  -1   3   3      107.54       78.59     16.88 o 
   0   3   3       33.27       31.20      7.06 o 
   1   3   3      437.61      163.43     18.96 o 
   2   3   3      953.24     1176.58     70.87 o 
   3   3   3      104.39      101.44     11.28 o 
   4   3   3        4.56        3.01      6.31 o 
  -6   4   3       67.92       66.80      8.80 o 
  -5   4   3      189.80      197.34     24.72 o 
  -4   4   3      465.35      503.50     27.17 o 
  -3   4   3       28.35      328.61     26.33 o 
  -2   4   3      181.70      174.78     11.65 o 
  -1   4   3     1130.64     1033.82    125.35 o 
   0   4   3      899.57      817.74     73.74 o 
   1   4   3      135.05      127.36     15.31 o 
   2   4   3        1.11        2.99      1.09 o 
   3   4   3      124.57      162.96     18.56 o 
  -6   5   3        0.04        0.74      3.42 o 
  -5   5   3       19.87       74.81     11.36 o 
  -4   5   3      407.51      398.74     22.53 o 
  -3   5   3     1218.60     1221.11     79.42 o 
  -2   5   3       32.19       47.03     11.02 o 
  -1   5   3        0.08        2.79      5.04 o 
   0   5   3      510.33      548.88     47.88 o 
   1   5   3      436.65      450.53     48.88 o 
   2   5   3       88.91       93.79     15.92 o 
  -5   6   3       66.28       91.47     12.46 o 
  -4   6   3        4.21        4.65      3.71 o 
  -3   6   3       36.12       32.98      4.62 o 
  -2   6   3      190.76      174.71     18.83 o 
  -1   6   3      715.14      682.32    101.59 o 
   0   6   3        6.19        4.24      5.99 o 
   1   6   3        1.11        0.39      6.03 o 
  -5   7   3       96.02      113.56     36.52 o 
  -4   7   3      162.14      162.63     12.77 o 
  -3   7   3      109.39      114.86     19.05 o 
  -2   7   3       31.01       39.03     10.56 o 
  -1   7   3       87.13      100.41     11.24 o 
   0   7   3      101.80      113.52     14.14 o 
  -3   8   3      203.61      235.62     22.38 o 
  -2   8   3       70.62       86.45     14.28 o 
   1 -10   4       35.20       48.45      6.39 o 
   2 -10   4       24.07       30.31      5.20 o 
  -1  -9   4      107.40      149.60     11.82 o 
   0  -9   4      107.69      102.43      6.28 o 
   1  -9   4       52.89       36.45      4.29 o 
   2  -9   4        0.08        0.92      2.19 o 
   3  -9   4       96.25      137.29     15.05 o 
   4  -9   4      188.41      196.15     16.59 o 
  -2  -8   4       26.80       29.10      6.47 o 
  -1  -8   4        1.71        3.62      1.57 o 
   0  -8   4       18.94       26.45      3.83 o 
   1  -8   4      496.62      518.46     25.41 o 
   2  -8   4       67.43       71.12      7.49 o 
   3  -8   4        4.63       34.35      7.05 o 
   4  -8   4        1.34        2.59      4.00 o 
  -3  -7   4       10.50       13.25      3.57 o 
  -2  -7   4       76.21       90.76     14.27 o 
  -1  -7   4      688.29      646.86     30.79 o 
   0  -7   4       74.08       48.21      4.07 o 
   1  -7   4        6.38       27.26      4.28 o 
   2  -7   4      227.01      304.06     29.87 o 
   3  -7   4      594.26      566.31     48.45 o 
   4  -7   4      199.08      180.96     16.46 o 
   5  -7   4        1.47        2.71      4.90 o 
  -4  -6   4      110.64      124.24      9.13 o 
  -3  -6   4       54.80       51.73      5.17 o 
  -2  -6   4        7.30        5.76      1.85 o 
  -1  -6   4      316.41      303.73     16.92 o 
   0  -6   4      425.87      380.59     17.97 o 
   1  -6   4      813.97      807.55     51.23 o 
   2  -6   4       44.36       35.62      4.02 o 
   3  -6   4       22.03       12.81      4.14 o 
   4  -6   4      280.62      245.67     19.69 o 
   5  -6   4      159.30      184.41     15.03 o 
  -4  -5   4        6.84        7.36      4.06 o 
  -3  -5   4      207.73      197.58     11.56 o 
  -2  -5   4      888.83      879.78     35.55 o 
  -1  -5   4      285.77      271.06     15.80 o 
   0  -5   4       12.63      141.89     28.67 o 
   1  -5   4     1030.72     1011.62     56.58 o 
   2  -5   4     1109.03     1059.73     59.07 o 
   3  -5   4      106.07      107.95     11.39 o 
   4  -5   4       95.19      154.84     18.73 o 
   5  -5   4       48.90       38.54      8.41 o 
  -5  -4   4       93.14      108.50      9.67 o 
  -4  -4   4      132.21      121.40      8.98 o 
  -3  -4   4        1.09        2.12      2.10 o 
  -2  -4   4      184.79      173.27      8.70 o 
  -1  -4   4     1244.75     1323.23     59.54 o 
   0  -4   4     2275.80     2163.76     96.28 o 
   1  -4   4      506.95      484.73     54.42 o 
   2  -4   4        9.39        4.08      2.82 o 
   3  -4   4     1017.01     1022.62     59.93 o 
   4  -4   4      687.07      676.71     74.52 o 
   5  -4   4       71.74       64.80      7.74 o 
  -5  -3   4       16.02       13.74      5.16 o 
  -4  -3   4      638.07      581.81     30.88 o 
  -3  -3   4      449.82      414.42     20.92 o 
  -2  -3   4      428.74      438.72     31.70 o 
  -1  -3   4      151.74      168.24      8.27 o 
   0  -3   4     2915.61     2660.08    214.92 o 
   1  -3   4     1128.31     1092.10     57.72 o 
   2  -3   4     1471.69     1504.81     83.17 o 
   3  -3   4       31.85      100.17     15.40 o 
   4  -3   4       56.45       36.60      5.87 o 
   5  -3   4      215.22      174.33     13.86 o 
  -5  -2   4       59.50       55.44      7.47 o 
  -4  -2   4      143.37      135.17      8.71 o 
  -3  -2   4      334.08      478.44     37.57 o 
  -2  -2   4     1928.52     1994.44    109.59 o 
  -1  -2   4     1515.30     1452.84     54.15 o 
   0  -2   4     1161.84     1189.93    106.84 o 
   1  -2   4       51.53       40.03      4.21 o 
   2  -2   4     1031.35      987.11     57.35 o 
   3  -2   4      638.06      548.36     35.34 o 
   4  -2   4      489.06      446.15     30.91 o 
   5  -2   4        4.70        5.22      7.73 o 
  -6  -1   4       15.19       11.99      6.64 o 
  -5  -1   4      543.07      487.51     27.71 o 
  -4  -1   4      550.84      547.49     27.96 o 
  -3  -1   4      360.95      411.13     24.97 o 
  -2  -1   4        0.06        1.09      2.05 o 
  -1  -1   4     3143.31     2830.94    294.31 o 
   0  -1   4     5307.12     4796.12    286.18 o 
   1  -1   4     1988.95     2263.70    125.16 o 
   2  -1   4       25.54       27.18      4.84 o 
   3  -1   4      634.24      566.28     59.10 o 
   4  -1   4      354.62      336.90     25.29 o 
   5  -1   4      133.10      134.68     13.20 o 
  -6   0   4       31.05       32.90      6.87 o 
  -5   0   4       18.19       45.38     12.32 o 
  -4   0   4       36.35      100.30     20.26 o 
  -3   0   4     1706.66     1730.48     82.97 o 
  -2   0   4      382.26      347.51     17.06 o 
  -1   0   4      983.34     1047.66     46.78 o 
   0   0   4      295.18      312.67     22.17 o 
   1   0   4      714.59      657.18     35.78 o 
   2   0   4      805.99      760.27     43.13 o 
   3   0   4      714.70      665.07     42.62 o 
   4   0   4        5.16       12.48      5.43 o 
  -6   1   4       69.47       72.22      9.90 o 
  -5   1   4      539.16      492.05     26.26 o 
  -4   1   4      798.76      809.68     41.19 o 
  -3   1   4      137.23      118.58      7.28 o 
  -2   1   4     1464.54     1531.53     71.55 o 
  -1   1   4     3509.04     3935.92    188.67 o 
   0   1   4     1859.80     1595.09     87.47 o 
   1   1   4       86.17       85.77      7.32 o 
   2   1   4      337.07      344.76     25.29 o 
   3   1   4      447.81      462.32     35.00 o 
   4   1   4      166.49      170.16     14.92 o 
  -6   2   4        0.07       27.60      8.71 o 
  -5   2   4      335.26      293.43     17.37 o 
  -4   2   4      232.72      207.24     13.68 o 
  -3   2   4      779.92      810.93     39.51 o 
  -2   2   4      541.91      684.22     62.96 o 
  -1   2   4      197.55      196.70      8.76 o 
   0   2   4     1463.39     1295.79    117.55 o 
   1   2   4     1364.85     1461.25     67.86 o 
   2   2   4      262.05      217.66     15.72 o 
   3   2   4        0.10       16.19      5.89 o 
   4   2   4      108.91      140.83     21.80 o 
  -6   3   4      172.02      163.71     14.75 o 
  -5   3   4      106.51      100.99      9.27 o 
  -4   3   4        5.77        4.90      4.83 o 
  -3   3   4      485.80      491.68     25.12 o 
  -2   3   4     1499.88     1584.50     90.43 o 
  -1   3   4      332.86      304.14     26.59 o 
   0   3   4      171.10      131.57     14.10 o 
   1   3   4      101.63      111.08     14.81 o 
   2   3   4      315.74      357.63     24.13 o 
   3   3   4      269.49      285.39     35.97 o 
  -6   4   4       51.67       42.44      6.92 o 
  -5   4   4      189.43      183.19     13.24 o 
  -4   4   4      686.78      810.54     41.06 o 
  -3   4   4      108.27      151.90     28.92 o 
  -2   4   4      156.20      147.24     10.24 o 
  -1   4   4      282.89      268.23     23.48 o 
   0   4   4     1644.41     1653.14    138.92 o 
   1   4   4       88.50       95.94     14.22 o 
   2   4   4        1.46        0.63      6.32 o 
  -5   5   4       17.88       25.32      6.29 o 
  -4   5   4      161.45      136.79     11.95 o 
  -3   5   4      235.32      232.18     17.51 o 
  -2   5   4      723.18      745.79     47.91 o 
  -1   5   4       16.32       17.93      6.97 o 
   0   5   4      107.29      153.40     24.11 o 
   1   5   4      152.25      167.95     21.44 o 
   2   5   4      157.02      173.68     23.98 o 
  -5   6   4      190.11      190.41     16.16 o 
  -4   6   4       21.96       26.79      5.70 o 
  -3   6   4        3.34        5.14      2.52 o 
  -2   6   4      163.91      163.47     17.22 o 
  -1   6   4      223.31      256.68     19.58 o 
   0   6   4      228.50      224.98     18.86 o 
   1   6   4       13.26        9.83      9.58 o 
  -4   7   4      141.62      144.76     23.73 o 
  -3   7   4      105.86      111.59     12.88 o 
  -2   7   4        0.07       16.06      9.41 o 
  -1   7   4       61.22       69.69     12.70 o 
  -1  -9   5       31.63       52.33      5.20 o 
   0  -9   5      160.22      163.66      8.52 o 
   1  -9   5       52.02       44.25      4.08 o 
   2  -9   5        4.01        1.28      2.12 o 
   3  -9   5       27.24       34.31      6.42 o 
  -2  -8   5       61.90       67.52     11.00 o 
  -1  -8   5       57.34       43.64      3.54 o 
   0  -8   5       39.08       44.77      3.52 o 
   1  -8   5       98.34      101.18      6.64 o 
   2  -8   5      366.31      370.98     25.22 o 
   3  -8   5       44.39       70.87      6.23 o 
   4  -8   5        1.00        0.69      2.50 o 
  -3  -7   5        4.50       13.50      3.86 o 
  -2  -7   5       77.01       89.88      6.70 o 
  -1  -7   5      427.10      407.49     19.24 o 
   0  -7   5      330.89      276.49     13.11 o 
   1  -7   5        1.36        6.76      4.23 o 
   2  -7   5       55.64       76.97      7.98 o 
   3  -7   5      520.97      454.57     33.08 o 
   4  -7   5      182.41      205.04     15.36 o 
  -4  -6   5       53.36       76.49      6.46 o 
  -3  -6   5      250.19      246.02     24.67 o 
  -2  -6   5        1.49        3.28      3.03 o 
  -1  -6   5       88.93       75.01      4.40 o 
   0  -6   5      150.59      148.06      7.08 o 
   1  -6   5      680.95      705.74     58.06 o 
   2  -6   5      104.09       93.05      7.06 o 
   3  -6   5        7.46       12.85      3.35 o 
   4  -6   5       25.17       21.40      5.06 o 
   5  -6   5      110.06      142.24     13.45 o 
  -4  -5   5        0.78        7.37      2.90 o 
  -3  -5   5      136.65      134.41      8.42 o 
  -2  -5   5      569.61      560.46     27.34 o 
  -1  -5   5     1448.11     1483.53     66.62 o 
   0  -5   5       96.61      209.04     22.46 o 
   1  -5   5      673.27      663.12     50.53 o 
   2  -5   5      705.74      663.82     42.82 o 
   3  -5   5     1029.19      978.01     55.42 o 
   4  -5   5       18.73       41.44      5.50 o 
   5  -5   5        0.01        3.93      4.62 o 
  -5  -4   5      108.74      102.15      8.13 o 
  -4  -4   5       80.07       72.11      6.75 o 
  -3  -4   5       24.46       20.33      3.03 o 
  -2  -4   5      157.96      153.86      7.23 o 
  -1  -4   5      966.71      998.11     37.29 o 
   0  -4   5      670.61      585.68     47.83 o 
   1  -4   5      482.56      477.07     20.86 o 
   2  -4   5       23.63       31.10      3.66 o 
   3  -4   5      398.00      327.01     19.33 o 
   4  -4   5      306.30      283.52     19.70 o 
   5  -4   5       83.14       86.15      8.83 o 
  -5  -3   5       11.20       14.51      3.88 o 
  -4  -3   5      196.81      161.61     10.33 o 
  -3  -3   5      956.94      906.72     61.02 o 
  -2  -3   5      626.43      724.57     28.62 o 
  -1  -3   5      202.91      208.62     24.44 o 
   0  -3   5      180.77      127.92     15.57 o 
   1  -3   5     2324.09     2237.24    123.61 o 
   2  -3   5      769.41      764.57     41.60 o 
   3  -3   5      284.75      335.88     21.38 o 
   4  -3   5        0.12        0.13      2.15 o 
   5  -3   5       80.22       61.00     10.37 o 
  -5  -2   5      166.24      152.56     10.23 o 
  -4  -2   5        0.22        0.46      2.56 o 
  -3  -2   5       23.28       98.87     20.08 o 
  -2  -2   5     2448.99     2535.42    146.36 o 
  -1  -2   5     2150.57     2227.58    127.69 o 
   0  -2   5      918.44      846.84     45.59 o 
   1  -2   5       10.49       16.86      2.89 o 
   2  -2   5      634.51      595.22     33.01 o 
   3  -2   5      590.50      523.86     72.64 o 
   4  -2   5      409.74      368.20     28.31 o 
   5  -2   5        1.05        1.84      3.58 o 
  -6  -1   5        4.96        1.88      4.41 o 
  -5  -1   5       80.49       72.96      7.12 o 
  -4  -1   5      631.28      601.26     30.55 o 
  -3  -1   5      472.05      657.88     36.76 o 
  -2  -1   5        9.93        9.98      1.62 o 
  -1  -1   5      181.93      149.49      6.50 o 
   0  -1   5     2046.42     1994.60    112.21 o 
   1  -1   5     1395.37     1851.89    111.32 o 
   2  -1   5      429.44      406.58     25.12 o 
   3  -1   5       75.62       69.18      7.18 o 
   4  -1   5      227.15      200.75     15.40 o 
  -6   0   5       75.46       68.64      8.10 o 
  -5   0   5      123.63      142.19      9.77 o 
  -4   0   5      111.18      109.45      8.34 o 
  -3   0   5      694.90      673.43     33.04 o 
  -2   0   5     1623.09     1807.41     85.39 o 
  -1   0   5     1032.21      973.45     37.69 o 
   0   0   5       87.38       81.99      6.16 o 
   1   0   5      569.71      555.22     26.27 o 
   2   0   5      809.84      858.44     51.12 o 
   3   0   5      353.06      312.13     26.17 o 
   4   0   5      193.03      200.46     16.66 o 
  -6   1   5       46.50       40.53      7.28 o 
  -5   1   5      399.01      367.00     20.37 o 
  -4   1   5      364.03      331.27     18.56 o 
  -3   1   5      107.63      109.29      6.89 o 
  -2   1   5      663.44      573.46     62.47 o 
  -1   1   5     3413.45     3695.85    154.34 o 
   0   1   5      695.15      617.96     73.86 o 
   1   1   5      314.02      270.72     13.39 o 
   2   1   5      105.26      109.65     11.27 o 
   3   1   5      267.80      313.45     24.20 o 
   4   1   5      149.15      169.80     18.04 o 
  -6   2   5       23.71       61.85     11.26 o 
  -5   2   5       56.78       50.47      7.69 o 
  -4   2   5      166.84      161.83     10.94 o 
  -3   2   5      458.89      433.03     21.49 o 
  -2   2   5      642.59      704.72     41.51 o 
  -1   2   5       32.58       28.83      4.16 o 
   0   2   5       61.99       59.80      8.50 o 
   1   2   5     1123.75     1197.63     68.32 o 
   2   2   5      358.55      343.71     17.95 o 
   3   2   5       31.43       78.14      9.91 o 
  -6   3   5      123.32      103.75      9.46 o 
  -5   3   5      271.56      263.66     17.03 o 
  -4   3   5       96.24       75.28      8.25 o 
  -3   3   5      715.36      722.91     44.41 o 
  -2   3   5      592.64      682.46     40.62 o 
  -1   3   5     1400.88     1433.99    120.47 o 
   0   3   5      116.01       83.94     12.21 o 
   1   3   5       50.40       50.86      9.03 o 
   2   3   5      116.58      182.97     28.94 o 
  -5   4   5       88.04       83.17      7.64 o 
  -4   4   5      251.19      282.20     36.26 o 
  -3   4   5      177.33      163.78     11.44 o 
  -2   4   5        7.31        6.86      2.73 o 
  -1   4   5      348.23      349.41     25.22 o 
   0   4   5      230.74      219.67     22.54 o 
   1   4   5      289.10      301.02     37.74 o 
   2   4   5       21.40       20.73     17.95 o 
  -5   5   5       23.14       21.07      5.80 o 
  -4   5   5       71.39       69.85      8.50 o 
  -3   5   5      186.31      187.65     15.26 o 
  -2   5   5      506.64      487.98     32.35 o 
  -1   5   5      167.07      150.09     13.28 o 
   0   5   5       24.37       68.91      9.18 o 
   1   5   5       82.36      108.63     25.71 o 
  -4   6   5       84.29       80.00     17.24 o 
  -3   6   5        6.39        7.88      5.88 o 
  -2   6   5      103.47      106.36     14.38 o 
  -1   6   5       83.28      105.76     13.71 o 
  -1  -9   6       20.84       35.18      7.44 o 
   0  -9   6      110.07      115.05     14.56 o 
   2  -9   6       19.05       15.97      2.29 o 
   3  -9   6        3.30        3.50      3.31 o 
  -2  -8   6      110.85      119.04     12.47 o 
  -1  -8   6       40.42       33.16      2.98 o 
   0  -8   6        8.51       13.09      1.91 o 
   1  -8   6       56.07       57.86      4.17 o 
   2  -8   6      307.70      315.39     20.39 o 
   3  -8   6      129.64      164.26     11.53 o 
  -3  -7   6        6.39       18.15      5.55 o 
  -2  -7   6       68.09       69.29      4.19 o 
  -1  -7   6       58.08       62.49      3.81 o 
   0  -7   6      410.14      418.43     23.36 o 
   1  -7   6      173.20      154.02      7.59 o 
   2  -7   6       74.81       68.52      6.57 o 
   3  -7   6       13.91       13.02      2.44 o 
   4  -7   6      251.02      267.97     33.57 o 
  -3  -6   6      164.68      167.24     11.50 o 
  -2  -6   6      257.09      229.96     12.09 o 
  -1  -6   6       18.42       19.51      1.43 o 
   0  -6   6      426.23      380.44     33.92 o 
   1  -6   6      329.03      391.29     17.51 o 
   2  -6   6      410.94      391.94     28.40 o 
   3  -6   6       58.30       59.63      6.16 o 
   4  -6   6       24.44       21.05      4.57 o 
  -4  -5   6        0.66        2.79      2.46 o 
  -3  -5   6       49.42       47.18      4.01 o 
  -2  -5   6      319.85      301.82     14.39 o 
  -1  -5   6      750.28      724.65     66.33 o 
   0  -5   6      243.22      247.43     27.20 o 
   1  -5   6       13.37        8.17      1.46 o 
   2  -5   6      821.44      771.95     42.19 o 
   3  -5   6      400.32      363.06     22.44 o 
   4  -5   6       74.79       90.08      8.32 o 
  -5  -4   6       36.33       32.50      6.11 o 
  -4  -4   6      301.81      272.48     15.00 o 
  -3  -4   6       35.40       36.66      3.90 o 
  -2  -4   6        9.99       10.58      4.11 o 
  -1  -4   6      344.68      316.91     28.13 o 
   0  -4   6      687.44      636.93     53.68 o 
   1  -4   6      706.38      733.29     31.99 o 
   2  -4   6      108.12       96.54      6.44 o 
   3  -4   6        3.89       18.00      2.96 o 
   4  -4   6      114.50      114.57     11.36 o 
  -5  -3   6        4.53        6.74      2.97 o 
  -4  -3   6       29.90       26.72      3.80 o 
  -3  -3   6      810.74      710.58     33.89 o 
  -2  -3   6     1408.91     1632.48     64.24 o 
  -1  -3   6      197.99      184.46     18.26 o 
   0  -3   6       34.91       26.48      6.28 o 
   1  -3   6     1151.59     1104.01     50.19 o 
   2  -3   6     1121.65     1020.54     58.53 o 
   3  -3   6      327.04      295.50     18.85 o 
   4  -3   6        1.46        1.62      2.31 o 
  -5  -2   6       65.58       60.98      5.64 o 
  -4  -2   6       85.94       67.43      5.01 o 
  -3  -2   6       17.64       62.43     12.55 o 
  -2  -2   6      113.86      117.37      9.20 o 
  -1  -2   6     1693.84     1767.74    145.76 o 
   0  -2   6      686.21      599.36     33.13 o 
   1  -2   6       65.50       60.34      5.45 o 
   2  -2   6       64.80       73.41      6.35 o 
   3  -2   6      401.18      342.86     22.58 o 
   4  -2   6       53.75       48.06      6.65 o 
  -5  -1   6        1.11        0.47      2.58 o 
  -4  -1   6      591.97      535.38     27.12 o 
  -3  -1   6     1034.26     1038.80     48.91 o 
  -2  -1   6      228.41      207.75     10.66 o 
  -1  -1   6       36.28       27.34      2.30 o 
   0  -1   6     1228.05     1131.18     64.51 o 
   1  -1   6     1293.45     1482.42     69.21 o 
   2  -1   6      716.12      720.74     44.44 o 
   3  -1   6       37.43       37.17      6.54 o 
   4  -1   6       78.08       67.31      7.80 o 
  -5   0   6       86.05      132.22     16.07 o 
  -4   0   6       52.45       76.73      9.14 o 
  -3   0   6      354.18      326.06     16.75 o 
  -2   0   6     1334.73     1411.51     65.91 o 
  -1   0   6      777.64      714.93     32.04 o 
   0   0   6        6.03        7.77      2.35 o 
   1   0   6       62.32       71.77      7.21 o 
   2   0   6      580.70      596.90     40.11 o 
   3   0   6      223.12      230.44     17.85 o 
  -5   1   6       93.81      110.09     10.35 o 
  -4   1   6      275.58      272.51     16.05 o 
  -3   1   6      722.43      641.98     41.32 o 
  -2   1   6       65.23       59.48      4.46 o 
  -1   1   6      478.38      610.38     43.22 o 
   0   1   6     1487.19     1324.05    132.31 o 
   1   1   6      351.00      339.11     21.40 o 
   2   1   6       11.87       11.09      3.51 o 
   3   1   6       56.84       83.13      9.78 o 
  -5   2   6        0.48        2.92      3.05 o 
  -4   2   6      332.14      313.82     19.45 o 
  -3   2   6      694.39      627.87     37.68 o 
  -2   2   6      222.54      222.61     11.81 o 
  -1   2   6      393.51      329.78     24.50 o 
   0   2   6      115.45      110.42     13.03 o 
   1   2   6      403.69      400.17     24.31 o 
   2   2   6      363.23      407.74     27.43 o 
  -5   3   6      109.17       98.85      8.24 o 
  -4   3   6      107.78       98.26     12.29 o 
  -3   3   6       16.29       69.78     30.53 o 
  -2   3   6      572.73      586.77     29.37 o 
  -1   3   6      568.56      525.93     32.44 o 
   0   3   6      210.77      149.35     18.90 o 
   1   3   6        0.35        4.28      5.79 o 
   2   3   6       29.84       53.43     12.46 o 
  -5   4   6       55.19       46.78     13.00 o 
  -4   4   6      146.03      150.25     15.23 o 
  -3   4   6      325.78      316.32     21.31 o 
  -2   4   6      125.74      108.78     11.63 o 
  -1   4   6       91.04       90.39     10.92 o 
   0   4   6       97.74      109.38     10.73 o 
   1   4   6      316.35      351.22     35.54 o 
  -4   5   6       22.09       43.21     20.61 o 
  -3   5   6      177.12      166.42     18.77 o 
  -2   5   6      208.15      201.78     16.49 o 
  -1   5   6      188.90      181.30     15.19 o 
  -1  -8   7       58.27       49.85      7.98 o 
   1  -8   7       66.08       72.34     11.88 o 
  -2  -7   7        2.07        4.43      4.43 o 
  -1  -7   7      117.11      122.13     13.88 o 
   0  -7   7      275.87      264.55     26.02 o 
   1  -7   7      226.51      234.13     25.56 o 
   2  -7   7       44.59       48.28     11.00 o 
   3  -7   7       85.55       89.60      8.13 o 
  -3  -6   7      186.74      195.79     27.40 o 
  -2  -6   7      175.45      163.03     17.26 o 
  -1  -6   7       31.42       21.56      6.42 o 
   0  -6   7      296.63      268.25     26.67 o 
   1  -6   7      282.44      342.99     33.11 o 
   2  -6   7      259.43      256.20     13.79 o 
   3  -6   7       44.74       47.97      4.94 o 
  -4  -5   7       26.63       45.40     15.38 o 
  -3  -5   7        3.51        6.01      4.82 o 
  -2  -5   7      109.47      101.46      8.98 o 
  -1  -5   7      342.97      347.01     38.03 o 
   0  -5   7      608.32      643.24     56.87 o 
   1  -5   7       87.20       87.91     12.81 o 
   2  -5   7      123.43      112.56      5.94 o 
   3  -5   7      276.89      253.52     18.57 o 
   4  -5   7      184.08      218.83     15.84 o 
  -4  -4   7      144.15      130.77     11.88 o 
  -3  -4   7      375.78      336.93     27.19 o 
  -2  -4   7        1.74        9.05      5.17 o 
  -1  -4   7      132.03      134.57     15.84 o 
   0  -4   7      895.33      866.98     74.59 o 
   1  -4   7      596.26      601.85     34.19 o 
   2  -4   7      131.65      128.02      8.01 o 
   3  -4   7        4.55       26.19      5.33 o 
   4  -4   7      169.10      164.08     12.74 o 
  -5  -3   7       11.48       12.85      2.83 o 
  -4  -3   7        1.19        1.82      1.51 o 
  -3  -3   7      158.23      142.89      7.14 o 
  -2  -3   7     1023.56     1109.27     67.20 o 
  -1  -3   7      302.60      285.45     27.07 o 
   0  -3   7       16.45       15.42      5.94 o 
   1  -3   7      185.50      135.97      9.96 o 
   2  -3   7      518.79      499.00     37.22 o 
   3  -3   7      264.00      248.35     16.13 o 
  -5  -2   7      165.05      154.34     10.42 o 
  -4  -2   7      296.93      250.75     13.09 o 
  -3  -2   7        0.26       14.09      3.82 o 
  -2  -2   7       10.20       14.08      1.82 o 
  -1  -2   7      515.47      504.54     48.49 o 
   0  -2   7     1703.10     1671.93     94.39 o 
   1  -2   7      232.31      241.68     15.52 o 
   2  -2   7        0.46       49.36      5.57 o 
   3  -2   7      123.50       97.72      8.43 o 
  -5  -1   7       36.42       27.97      4.42 o 
  -4  -1   7      180.64      173.18     10.24 o 
  -3  -1   7      556.16      560.03     36.20 o 
  -2  -1   7      901.53      873.94     44.27 o 
  -1  -1   7       80.36       67.49      4.29 o 
   0  -1   7      120.70      107.44      6.45 o 
   1  -1   7      900.57     1030.77     60.13 o 
   2  -1   7      418.88      421.47     31.61 o 
   3  -1   7       62.84       61.27      6.58 o 
  -5   0   7      122.50      139.08     10.09 o 
  -4   0   7       47.61       42.75      5.04 o 
  -3   0   7       69.47       66.85      7.57 o 
  -2   0   7      739.14      721.35     30.74 o 
  -1   0   7      431.03      388.81     18.87 o 
   0   0   7      322.22      336.54     16.06 o 
   1   0   7        0.01        9.87      7.61 o 
   2   0   7      141.30      141.96     10.75 o 
   3   0   7      133.82      164.68     11.25 o 
  -5   1   7      131.25      141.16     12.63 o 
  -4   1   7      385.19      344.27     19.27 o 
  -3   1   7      307.61      284.17     18.37 o 
  -2   1   7      162.75      138.12      6.85 o 
  -1   1   7      228.53      337.34     22.66 o 
   0   1   7     1088.27     1070.20     87.77 o 
   1   1   7      547.49      535.61     33.62 o 
   2   1   7       36.83       44.13      6.13 o 
  -5   2   7       14.69       12.11      4.73 o 
  -4   2   7       98.05       92.75      9.86 o 
  -3   2   7      364.08      310.75     20.08 o 
  -2   2   7      303.70      311.43     22.10 o 
  -1   2   7       91.74       90.52     12.17 o 
   0   2   7        7.70       12.75      2.26 o 
   1   2   7       35.23       48.97      4.75 o 
  -4   3   7      139.28      132.83     12.52 o 
  -3   3   7       78.55      108.94     16.87 o 
  -2   3   7      139.69      170.21     13.01 o 
  -1   3   7      465.29      409.79     29.27 o 
   0   3   7      228.63      243.19     21.54 o 
   1   3   7      139.73      137.15     17.59 o 
  -4   4   7      168.96      187.58     17.50 o 
  -3   4   7      154.74      146.14      8.99 o 
  -2   4   7      113.56      107.43     12.18 o 
  -1   4   7        0.69        1.85      6.41 o 
  -1  -8   8       89.12       86.72     11.98 o 
  -2  -7   8        1.07        6.57      8.95 o 
  -1  -7   8      108.23      110.91     14.47 o 
   0  -7   8       99.61       98.92     14.17 o 
   1  -7   8      160.74      190.72     23.40 o 
   2  -7   8       64.81       72.20     19.08 o 
  -3  -6   8       43.67       50.53      7.39 o 
  -2  -6   8      195.93      196.21     21.60 o 
  -1  -6   8      138.44      130.40     16.57 o 
   0  -6   8        1.10        5.21     10.41 o 
   1  -6   8      309.52      362.16     36.97 o 
   2  -6   8      169.35      195.95     23.64 o 
   3  -6   8       57.17       84.02     15.67 o 
  -3  -5   8        3.66        3.94      4.94 o 
  -2  -5   8       72.10       78.88     11.88 o 
  -1  -5   8      406.07      405.71     44.94 o 
   0  -5   8      311.17      344.31     40.00 o 
   1  -5   8      182.39      180.17     26.96 o 
   2  -5   8        6.66        4.38      6.62 o 
   3  -5   8      214.10      249.34     28.87 o 
  -4  -4   8      114.25      116.85     17.54 o 
  -3  -4   8      281.98      273.20     20.51 o 
  -2  -4   8       58.25       60.61     10.71 o 
  -1  -4   8       46.52       51.30     16.16 o 
   0  -4   8      178.06      174.18     20.04 o 
   1  -4   8      485.17      490.67     51.01 o 
   2  -4   8      140.58      164.22     13.79 o 
   3  -4   8        0.14       10.45      3.94 o 
  -4  -3   8       13.25       13.09     13.96 o 
  -3  -3   8       51.46       52.18      8.79 o 
  -2  -3   8      202.14      226.66     16.38 o 
  -1  -3   8     1343.18     1450.06    136.53 o 
   0  -3   8       70.44       73.86     16.21 o 
   1  -3   8        4.88        2.94      2.26 o 
   2  -3   8      236.31      243.11     13.19 o 
   3  -3   8      272.85      286.89     15.99 o 
  -4  -2   8      212.56      218.93     26.09 o 
  -3  -2   8       95.12       86.84     10.03 o 
  -2  -2   8       62.03       64.80      7.70 o 
  -1  -2   8      349.62      344.94     33.14 o 
   0  -2   8      496.56      511.37     30.83 o 
   1  -2   8      475.22      518.54     31.10 o 
   2  -2   8        5.09       70.41      7.90 o 
  -4  -1   8       24.08       40.18      4.91 o 
  -3  -1   8      305.92      291.98     25.96 o 
  -2  -1   8      451.14      408.26     17.53 o 
  -1  -1   8      161.81      134.27      8.43 o 
   0  -1   8       20.98       23.06      2.73 o 
   1  -1   8      185.75      215.35     14.52 o 
   2  -1   8      342.52      392.43     25.61 o 
  -4   0   8      201.37      204.14     14.63 o 
  -3   0   8       20.38       25.17      5.80 o 
  -2   0   8      280.25      238.97     11.86 o 
  -1   0   8      751.35      700.86     34.21 o 
   0   0   8      459.62      509.17     24.63 o 
   1   0   8        0.13        3.22      3.94 o 
   2   0   8       10.90       17.21      5.57 o 
  -4   1   8      207.73      183.76     13.92 o 
  -3   1   8      154.96      141.61      9.70 o 
  -2   1   8      115.45      100.69      6.24 o 
  -1   1   8        3.36       41.14      5.04 o 
   0   1   8      333.05      303.09     15.50 o 
   1   1   8      263.46      265.04     19.49 o 
  -4   2   8        4.01        1.42      4.94 o 
  -3   2   8      177.62      168.13     10.95 o 
  -2   2   8      430.54      418.46     26.02 o 
  -1   2   8       90.61       88.07      6.87 o 
   0   2   8       62.69       61.97      6.64 o 
  -3   3   8       66.67       92.40     13.14 o 
  -2   3   8       10.48       21.04      5.17 o 
  -1   3   8      226.43      221.87     17.62 o 
  -1  -7   9        0.05        1.65      5.55 o 
   0  -7   9      132.76      147.42     26.02 o 
   1  -7   9       73.80       93.57     16.11 o 
  -2  -6   9      168.65      168.69     20.52 o 
  -1  -6   9      186.69      195.25     23.25 o 
   0  -6   9       22.87       43.01     11.73 o 
   1  -6   9       68.28       98.93     24.29 o 
  -3  -5   9       30.31       36.42      7.22 o 
  -2  -5   9       56.56       57.10     11.49 o 
  -1  -5   9       63.80       79.45     14.36 o 
   0  -5   9      265.52      291.84     31.62 o 
   1  -5   9       72.99       96.25     16.55 o 
   2  -5   9       13.94       24.81     10.31 o 
  -3  -4   9      190.76      192.78     16.59 o 
  -2  -4   9      258.30      234.03     26.06 o 
  -1  -4   9       34.20       86.04     14.26 o 
   0  -4   9      123.51      126.77     17.78 o 
   1  -4   9      231.26      272.58     30.19 o 
   2  -4   9      238.92      301.99     32.93 o 
  -3  -3   9        3.02        2.13      5.30 o 
  -2  -3   9      210.44      229.37     25.02 o 
  -1  -3   9      389.12      420.87     41.74 o 
   0  -3   9      327.13      354.59     35.80 o 
   1  -3   9        6.58        5.11     11.24 o 
   2  -3   9       74.97       87.15     14.07 o 
  -3  -2   9      263.49      253.46     27.40 o 
  -2  -2   9        0.07        9.34      6.96 o 
  -1  -2   9       95.08       80.36     13.20 o 
   0  -2   9      123.68      141.77     21.97 o 
   1  -2   9      412.74      465.65     45.07 o 
  -3  -1   9      185.87       94.59     93.70 o 
  -2  -1   9      323.95      286.77     28.52 o 
  -1  -1   9      389.79      403.63     39.15 o 
   0  -1   9        2.11        7.35      5.79 o 
   1  -1   9      155.07      170.85     23.00 o 
  -3   0   9       27.06       28.03      7.69 o 
  -2   0   9       92.25       86.29     15.53 o 
  -1   0   9      447.02      474.53     44.04 o 
   0   0   9      167.04      185.90     10.60 o 
  -3   1   9      194.59      181.64     12.63 o 
  -2   1   9      127.74       95.16     21.74 o 
  -1   1   9       17.31       36.23      3.83 o 
  -1  -5  10       75.48      100.20     17.62 o 
  -1  -4  10       63.33      120.78     17.96 o 
   0  -4  10       46.15       46.43     20.05 o 
  -2  -3  10       53.60       61.91     12.31 o 
  -1  -3  10       81.76       97.92     22.30 o 
   0  -3  10      248.24      336.31     36.83 o 
  -2  -2  10      129.66      139.52     23.82 o 
  -1  -2  10       10.16       12.65      7.35 o 
                                                 
